# Supplementary material for: Exploring the relationship between SARS‐CoV‐2 variants, illness severity at presentation, in‐hospital mortality and COVID‐19 vaccination in a low middle‐income country: A retrospective cross‐sectional study
Source: Health Sci Rep. 2023 Dec 1;6(12):e1703. doi: 10.1002/hsr2.1703 (PMC10690835; doi:10.1002/hsr2.1703)
Supplement: Supplementary file 3 — Supporting information. [file HSR2-6-e1703-s003.xls]

## Sheet: Sheet1
Supplementary Table 2. Descriptive characteristics of study subjects
sno	sarscov2variant	CT value	dateofadmission	dateofdeathdischarge	dateofpcrpositive	age	gender	dm	htn	ihd	ckd	pregnantyesno	complications	mi	aki	ptxpms	remdesivir	tocilizumab	systemicsteroids	whoordinalscaleday1	whoordinalscaleatdischarge	outcomedeath1	los	crp	ferritin	ddimer	ldh	vaccinename	outcome1	mortality	sarscov2variant_01	vaccnew	severe1
1	alpha	25.43	4/24/2021	4/29/2021	4/28/2021	73	1	0	1	0	0		Pulmonary embolism	0	0	0	1		1	5	5	1	5	167	1382	0.9	582		1	1	alpha	0	1
2	gamma	19.78	4/19/2021	4/29/2021	4/28/2021	75	1	0	0	1	1		NSTEMI	1	0	0	1		1	6	8	1	10	151	897	3.8	400		1	1	gamma	0	1
3	alpha	34.05	4/27/2021	4/29/2021	4/27/2021	49	1	0	0	0	0			0	0	0	1		1	5	5	3	2	30	391		296		2		alpha	0	1
4	alpha	28.2	5/5/2021	5/7/2021	5/5/2021	85	2	0	0	0	0	0		0	0	0	1		1	5	2	0	2	36			353		0	0	alpha	0	1
5	beta	26.08	5/4/2021	6/8/2021	5/5/2021	28	1	0	0	0	0		MDR acinetobacter meningitis	0	0	0	0		1	4	5	0	35	51	505	1.3	397		0	0	beta	0	0
6	beta	28.37	4/28/2021	5/23/2021	5/7/2021	64	1	1	1	0	0		NSTEMI/AKI	1	1	0	1		1	5	8	1	25						1	1	beta	0	1
7	alpha	26.97	4/28/2021	5/17/2021	5/8/2021	61	2	1	1	0	0	0	? Seizures	0	0	0	1		1	6	5	0	19	156	269	0.2	468		0	0	alpha	0	1
8	alpha	28.44	5/14/2021	6/18/2021	5/8/2021	55	1	1	0	0	0		Pneumothorax	0	0	0	1		1	7	8	1	35	27	809	7.5	678		1	1	alpha	0	1
9	gamma	22.3	5/9/2021	5/10/2021	5/9/2021	43	1	0	0	0	0			0	0	0	0		0	3	1	0	1	39	385	0.8	234		0	0	gamma	0	0
10	alpha	31.93	5/10/2021	5/12/2021	5/10/2021	65	1	1	1	1	0			0	0	0	0		0	3	1	0	2	25	170	1.3	254		0	0	alpha	0	0
11	alpha	28.31	5/10/2021	6/9/2021	5/10/2021	26	1	0	0	0	0		HAP	0	0	0	0		1	7	2	3	30	68	1292	1.5	452		2		alpha	0	0
12	beta	19.22	5/3/2021	5/15/2021	4/26/2021	70	1	1	1	0	0			0	0	0	1		1	6	1	0	12	182	977	9.8	508		0	0	beta	0	1
13	beta	26.82	5/8/2021	5/11/2021	5/10/2021	67	1	0	0	0	0			0	0	0	0		0	0	1	0	3	71					0	0	beta	0	0
14	alpha	18.73	5/26/2021	5/31/2021	5/11/2021	55	1	0	1	0	0		right sided pneumothorax	0	0	1	0		1	6	8	1	5	16	301	0.3	257		1	1	alpha	0	1
15	alpha	29.02	5/12/2021	5/12/2021	5/12/2021	34	1	0	0	0	0			0	0	0	0		0	1	1	0	0						0	0	alpha	0	0
16	alpha	27.22	4/25/2021	5/13/2021	5/8/2021	70	1	0	0	0	0			0	0	0	1		1	6	6	3	18	79	2416	0.8	662		2		alpha	0	1
17	alpha	30.99	5/16/2021	5/17/2021	5/16/2021	72	1	0	0	1	0		0	0	0	0	0		1	3	1	0	1						0	0	alpha	0	0
18	beta	35	4/30/2021	6/10/2021	5/8/2021	62	1	1	0	0	0		pneumomediastinum/pnemothorax	0	0	1	0		1	7	8	1	41	180	2243	2.3	1027		1	1	beta	0	1
19	beta	19.07	5/16/2021	5/31/2021	5/16/2021	92	1	1	0	0	0			0	0	0	1		1	4	8	1	15	121	379	1.4	271		1	1	beta	0	1
20	beta	37	5/14/2021	6/4/2021	5/8/2021	57	1	1	1	0	0		NSTEMI/AKI	1	1	0	1		1	7	8	1	21	23	164	25	805		1	1	beta	1	1
21	alpha	25.12	5/20/2021	5/30/2021	5/15/2021	57	2	1	0	0	0	0	pneumomediastinum/pnemothorax	0	0	1	1		1	6	8	1	10	38	238	0.7	277		1	1	alpha	1	1
22	beta	29.15	5/11/2021	6/3/2021	5/9/2021	55	1	1	0	0	0		pneumothorax/PE/AKI	0	1	1	1		1	6	2	0	23	154	2043	1.2	645		0	0	beta	1	1
23	beta	23.2	5/20/2021	5/31/2021	5/19/2021	89	1	1	1	0	1		AKI on CKD	0	1	0	0		1	5	7	3	11	172	76	1.6	102		2		beta	3	1
24	alpha	29.83	5/16/2021	5/17/2021	5/25/2021	34	2	0	0	0	0	1		0	0	0	0		0	1	1	0	1						0	0	alpha	3	0
25	alpha	29.81	5/15/2021	5/19/2021	5/16/2021	26	2	0	0	0	0	0	MODS	0	0	0	1		1	5	8	1	4	121			1936		1	1	alpha	0	1
26	gamma	24.91	5/5/2021	6/6/2021	5/17/2021	39	1	0	0	0	0			0	0	0	1		1	5	2	0	32	180	1398	3.9	436		0	0	gamma	3	1
27	beta	30.68	5/11/2021	5/14/2021	5/9/2021	69	2	1	1	0	0	0		0	0	0	1		1	5	2	0	3	106	215	6.4	411		0	0	beta	0	1
28	beta	15.71	5/22/2021	5/26/2021	5/24/2021	50	1	0	0	0	0	0		0	0	0	0		1	6	2	0	4	17	795	3	281		0	0	beta	0	1
29	alpha	29.95	5/27/2021	6/1/2021	5/28/2021	40	1	1	0	0	0			0	0	0	1		1	5	2	0	5	134	1849	0.4	733		0	0	alpha	0	1
30	beta	27.79	5/29/2021	5/31/2021	5/27/2021	56	1	0	0	0	0			0	0	0	0		0	3	1	0	2	16	186	0.3	319		0	0	beta	0	0
31	alpha	26.03	6/12/2021	6/17/2021	6/12/2021	44	1	0	0	0	0		0	0	0	0	0		0	4	4	0	5						0	0	alpha	0	0
32	beta	20.8	6/4/2021	6/5/2021	6/4/2021	24	2	0	0	0	0	0	0	0	0	0	0		0	1	1	0	1						0	0	beta	0	0
33	beta	24.03	6/5/2021	6/13/2021	6/5/2021	65	2	1	1	1	1	0	NSTEMI/AKI	1	1	0	1		1	6	6	3	8	85.2	838.2	7.8	557		2		beta	0	1
34	beta	27.47	6/6/2021	6/10/2021	6/6/2021	21	2	0	0	0	0	0	Chronic diarhhea, electrolyte imbalance	0	0	0	0		1	4	2	0	4	8.61			715		0	0	beta	0	0
35	alpha	27.9	6/3/2021	6/7/2021	6/5/2021	37	1	0	0	0	0		0	0	0	0	1		1	5	2	0	4	5.51	1589.6	0.9	307		0	0	alpha	0	1
36	gamma	26.41	6/3/2021	6/24/2021	6/3/2021	40	1	0	0	0	0		0	0	0	0	1		1	6	6	3	21	28.95	1410	7.5	418		2		gamma	0	1
37	alpha	32	4/26/2021	4/30/2021	4/26/2021	61	1	1	1	0	0		0	0	0	0	1		1	5	2	0	4	70	352	0.6	319		0	0	alpha	0	1
38	alpha	35	4/21/2021	4/27/2021	4/8/2021	83	1	1	0	0	0		0	0	0	0	1		1	5	2	0	6	116	405	0.9	368		0	0	alpha	0	1
39	alpha	34	4/23/2021	5/8/2021	4/24/2021	74	1	1	1	0	0		0	0	0	0	1		1	6	2	0	15	182	315	2.9			0	0	alpha	0	1
40	alpha	27	6/11/2021	6/16/2021	6/12/2021	82	2	1	1	1	0	0	0	0	0	0	1		1	5	2	0	5	20	254	1.9	267		0	0	alpha	0	1
41	alpha	24	6/7/2021	6/15/2021	6/8/2021	36	1	0	0	0	0		0	0	0	0	1		1	5	2	0	8	39	952	0.5	502		0	0	alpha	0	1
42	gamma	29	5/28/2021	6/18/2021	none	70	1	1	1	1	0		0	0	0	0	1		1	7	8	1	21	184	206	1.6	477		1	1	gamma	0	1
43	alpha	24.2	5/31/2021	6/28/2021	5/28/2021	59	2	1	1	0	0	0	Acute on chronic liver failure, AKI	0	1	0	1		1	6	6	1	28	85	492	5.2	459		1	1	alpha	0	1
44	alpha	27	6/7/2021	6/7/2021	6/6/2021	74	1	1	1	0	0		0	0	0	0	0		0	1	1	0	0						0	0	alpha	0	0
45	gamma	24.7	5/31/2021	6/8/2021	none	76	1	1	1	1	0		NSTEMI	1	0	0	1		1	7	8	1	8	147	160	1.3	672		1	1	gamma	0	1
46	delta	31	6/7/2021	6/10/2021	5/31/2021	65	2	1	1	0	0	0	0	0	0	0	1		1	5	2	0	3	1	230	0.7	202		0	0	delta	0	1
47	delta	33	6/12/2021	6/16/2021	6/12/2021	34	2	0	0	0	0	0	0	0	0	0	0		0	1	1	0	4	37	12		141		0	0	delta	0	0
48	beta	27	6/15/2021	6/16/2021	6/16/2021	72	1	0	1	1	0		NSTEMI/GI bleed	1	0	0	0		1	6	6	3	1	66	206	2.6	362		2		beta	0	1
49	beta	29.8	6/17/2021	6/18/2021	6/17/2021	80	2	1	1	0	0	0	AKI on CKD/Sepsis	0	1	0	1	0	1	6	8	1	1	143	275	1.5	653		1	1	beta	1	1
50	beta	27	6/19/2021	6/25/2021	6/18/2021	67	2	0	0	0	0	0	0	0	0	0	1	0	1	5	2	0	6	74	727	1.1	369		0	0	beta	1	1
51	beta	26	6/12/2021	6/23/2021	6/12/2021	31	1	0	0	0	0		MODS/ Septic shock	0	0	0	0	0	1	5	8	1	11	123	114110	8.4	5051		1	1	beta	0	1
52	beta	29	6/8/2021	6/30/2021	6/3/2021	67	2	0	1	0	0	0	AKI	0	1	0	1	0	1	6	4	1	22	159	216	0.7	336		1	1	beta	0	1
53	beta	17.5	6/28/2021	6/29/2021	6/21/2021	47	2	1	1	0	0	0	0	0	0	0	0	0	0	1	1	0	1	67	168	0.2	322		0	0	beta	0	0
54	alpha	23.9	6/19/2021	6/20/2021	6/20/2021	29	2	0	0	0	0	0	0	0	0	0	0	0	0	1	1	0	1						0	0	alpha	0	0
55	beta	27	6/21/2021	6/24/2021	6/22/2021	32	2	0	0	0	0	0	0	0	0	0	0	0	0	1	1	0	3						0	0	beta	0	0
56	beta	29	6/28/2021	7/7/2021	6/30/2021	91	1	0	0	0	0		Hpercapnic respiratory failure/R-sided pneumothorax	0	0	1	0	0	1	2	8	1	9	11.21	1333	5.3	713		1	1	beta	3	1
57	gamma	28	6/28/2021	7/11/2021	6/30/2021	49	2	1	1	0	0	0	Pulmonary embolism	0	0	0	1	0	1	5	2	0	13	140.79	119.4	0.7	446		0	0	gamma	0	1
58	beta	21	6/23/2021	6/25/2021	6/23/2021	35	2	0	0	0	0	1	0	0	0	0	0	0	0	1	1	0	2	10.65		0.5	167		0	0	beta	0	0
59	alpha	23	6/23/2021	6/25/2021	6/24/2021	90	1	0	1	0	0		0	0	0	0	0	0	0	4	2	0	2	49.79	184.5	0.9	405		0	0	alpha	0	0
60	alpha	29	6/23/2021	6/25/2021	6/23/2021	50	1	0	1	1	0		Anterior wall MI	1	0	0	0	0	1	5	8	1	2	145.61	1668	6.3	643		1	1	alpha	0	1
61	beta	27	6/13/2021	7/12/2021	6/27/2021	56	2	0	1	0	1	0	Hypoxic respiratory failure	0	0	0	1	1	1	6	2	0	29	118	3713	1.4	395		0	0	beta	0	1
62	beta	24	7/5/2021	7/8/2021	6/27/2021	61	2	0	0	0	0	0	0	0	0	0	0	0	0	2	2	0	3	16.85	23.8	0.8	405		0	0	beta	0	1
63	beta	29	6/21/2021	7/5/2021	6/28/2021	64	1	0	0	0	0			0	0	0	1	1	1	5	2	0	14	93.45	1350	4.6	952		0	0	beta	0	1
64	beta	18	6/28/2021	6/28/2021	6/28/2021	42	1	0	0	0	0		0	0	0	0	0	0	0	2	2	0	0	17.7					0	0	beta	0	0
65	beta	25	6/28/2021	7/4/2021	6/28/2021	31	1	0	0	0	0		0	0	0	0	1	0	0	5	2	0	6	38.5	295	0.4	219		0	0	beta	0	0
66	delta	28	7/15/2021	7/26/2021	7/11/2021	74	2	0	0	0	0	0	Sepsis/Hypoxic respiratory failure	0	0	0	1	1	1	6	8	1	11	22.38	349.2	2.9	419		1	1	delta	0	1
67	delta	27	7/19/2021	7/24/2021	7/19/2021	29	2	1	0	0	0	0	0	0	0	0	1	0	1	5	2	0	5	38.16	131		236		0	0	delta	0	0
68	delta	24	7/19/2021	7/22/2021	7/19/2021	27	2	0	0	0	0	0	0	0	0	0	0	0	0	4	2	0	3						0	0	delta	0	0
69	delta	28	7/20/2021	7/20/2021	7/20/2021	21	2	0	0	0	0	0	0	0	0	0	0	0	0	1	1	0	0	15.42			1		0	0	delta	1	0
70	delta	29	7/19/2021	7/20/2021	7/20/2021	58	2	1	1	0	0	0	0	0	0	0	0	0	1	2	1	0	1	90.37					0	0	delta	1	0
71	delta	28	7/17/2021	9/3/2021	7/27/2021	50	2	0	0	0	0	0	Trachesostomy	0	0	0	1	0	0	6	8	1	47	71.55	1027	1.2	697		1	1	delta	2	1
72	delta	25	7/20/2021	7/21/2021	7/21/2021	26	2	0	0	0	0	1	0	0	0	0	0	0	0	1	1	0	1						0	0	delta	3	0
73	delta	28	7/13/2021	7/22/2021	7/20/2021	59	2	1	1	0	0	0	Hypoxic respiratory failure	0	0	0	1	1	1	6	8	1	9	65.25	154.6	3.7	719		1	1	delta	0	1
74	delta	24	7/20/2021	7/27/2021	7/20/2021	56	2	1	1	1	1	0	0	0	0	0	1	0	1	5	2	0	7	67.73	1403	1.4	464		0	0	delta	0	1
75	delta	17	7/21/2021	7/21/2021	7/21/2021	38	2	0	0	0	0	0	0	0	0	0	0	0	0	1	1	0	0						0	0	delta	1	0
76	delta	27	7/15/2021	7/30/2021	7/16/2021	55	2	1	1	0	0	0	Septci shock	0	0	0	1	1	1	7	8	1	15	6.2	242.8	4.2	778		1	1	delta	3	1
77	delta	20	7/22/2021	7/22/2021	7/22/2021	30	2	0	0	0	0	0	0	0	0	0	0	0	0	1	1	0	0						0	0	delta	3	0
78	delta	29	7/21/2021	7/24/2021	7/21/2021	39	2	0	0	0	0	1	IUD	0	0	0	0	0	0	2	1	0	3						0	0	delta	0	0
79	delta	25	7/14/2021	8/9/2021	7/14/2021	66	1	1	1	1	0		HAP, AKI, type 1 RF	0	1	0	1	1	1	6	8	1	26	209.07	234.5	1.9	479		1	1	delta	1	1
80	delta	27	6/17/2021	7/17/2021	6/12/2021	78	1	1	1	0	1		DIC, Hypoxic respiratory failure	0	0	0	1	1	1	6	8	1	30	11.04	9337	2.3	1039		1	1	delta	3	1
81	delta	29	7/13/2021	7/17/2021	7/15/2021	49	2	0	0	0	0	0	0	0	0	0	1	0	1	4	2	1	4	40.13	720.9	1.5	401		1	1	delta	3	1
82	delta	25	6/27/2021	7/6/2021	7/27/2021	18	2	1	0	0	0	0	MODS, clabsi	0	0	0	0	0	0	7	6	3	9	36.17	804	22.6	575		2		delta	0	1
83	delta	22	6/23/2021	7/27/2021	7/2/2021	64	1	1	1	1	0		Hypoxic respiratory failure	0	0	0	1	1	1	6	8	1	34	168.29	968	2	536		1	1	delta	0	1
84	delta	28	7/25/2021	7/25/2021	7/25/2021	29	1	0	0	0	0		0	0	0	0	0	0	0	1	1	0	0	6.62	0	10.2	253		0	0	delta	0	0
85	delta	15	7/18/2021	8/5/2021	7/25/2021	48	2	1	1	0	1	0	Hypoxic respiratory failure	0	0	0	1	0	1	5	2	0	18	169.04	1205	3.6	377		0	0	delta	0	1
86	delta	18	7/25/2021	7/25/2021	7/25/2021	43	1	0	0	0	0		0	0	0	0	0	0	0	1	1	0	0	25.2	34.9	0.8	199		0	0	delta	1	0
87	delta	25	7/29/2021	7/30/2021	7/29/2021	22	1	0	0	0	0		0	0	0	0	0	0	0	1	1	0	1						0	0	delta	2	0
88	delta	25	7/21/2021	7/31/2021	7/30/2021	50	1	1	0	0	1		AKI, Hypoxic respiratory failure	0	1	0	0	0	1	7	7	3	10	130.89	15138	20.3	498		2		delta	3	1
89	omicron		1/5/2022	1/7/2022	1/5/2022	80	2	1	1	1	0	0	AKI	0	1	0	1	0	1	6	2	0	2	1.51	91.9	1	413	Pfizer	0	0	omicron	0	1
90	omicron		1/5/2022	1/9/2022	1/6/2022	68	1	0	1	1	0		UTI, AKI	0	1	0	1	0	1	6	2	0	5	168.77	938.8	1.2	439		0	0	omicron	0	1
91	omicron		ER	ER	1/6/2022	25	1	0	0	0	0		0	0	0	0	0	0	0	1	1	0	0					Sinopharm	0	0	omicron	0	0
92	omicron		1/8/2022	1/11/2022	1/8/2022	28	2	0	0	0	0	1	0	0	0	0	0	0	0	1	1	0	3			1	217	SinoVac	0	0	omicron	0	0
93	omicron		1/7/2022	1/11/2022	1/7/2022	80	1	1	1	1	0		PNA, NSTEMI	1	0	0	1	0	1	6	2	0	4	18.21	91.3	0.9	235		0	0	omicron	0	1
94	omicron		1/7/2022	1/8/2022	1/7/2022	23	2	0	0	0	0	1	0	0	0	0	0	0	1	4	1	0	1	7.95	7.8		193		0	0	omicron	0	1
95	omicron		1/18/2022	1/24/2022	1/18/2022	31	2	1	1	0	0	1	IUD	0	0	0	0	0	0	3	1	0	6						0	0	omicron	0	1
96	omicron		1/18/2022	1/21/2022	1/18/2022	25	2	0	1	0	0	1	Pre-eclampsia	0	0	0	0	0	0	3	1	0	3						0	0	omicron	0	1
97	omicron		ER	ER	1/16/2022	25	2	0	0	0	0	0	0	0	0	0	0	0	0	3	1	0	0					Sinopharm	0	0	omicron	0	0
98	omicron		1/17/2022	1/21/2022	1/17/2022	63	2	1	1	0	0	0	0	0	0	0	1	0	1	5	2	0	4	6.68	41	0.2	371	Sinopharm	0	0	omicron	0	1
99	omicron		1/16/2022	1/18/2022	1/17/2022	24	2	0	0	0	0	1	0	0	0	0	0	0	0	3	1	0	2					Sinopharm	0	0	omicron	0	0
100	omicron		ER	ER	1/17/2022	28	2	0	0	0	0	0	0	0	0	0	0	0	0	1	1	0	0					SinoVac	0	0	omicron	0	0
101	omicron		1/17/2022	1/20/2022	1/18/2022	47	1	0	0	0	0		Pulmonary embolsim	0	0	0	0	0	0	5	2	0	3	40.07	43.9		281		0	0	omicron	0	1
102	omicron		1/18/2022	1/21/2022	1/18/2022	90	2	0	1	0	0	0	Mesenteric ischemia	0	0	0	1	0	0	4	2	0	3	191.45	275.7		286	Sinopharm	0	0	omicron	0	0
103	omicron		1/14/2022	1/18/2022	1/18/2022	61	1	1	1	0	1		Uremia	0	1	0	0	0	0	4	1	0	4		315.3				0	0	omicron	0	0
104	omicron		1/2/2022	1/19/2022	1/14/2022	75	2	1	1	1	0	0	PNA, AKI, Bradyarrhythmia	0	1	0	1	0	1	6	8	1	17	65.64				Sinopharm	1	1	omicron	0	1
105	omicron		1/18/2022	1/19/2022	1/18/2022	54	2	0	1	0	0	0	0	0	0	0	0	0	0	4	1	0	1	22.91				SinoVac	0	0	omicron	0	0
106	omicron		1/19/2022	1/20/2022	1/19/2022	32	2	0	0	0	0	1	0	0	0	0	0	0	0	3	1	0	1						0	0	omicron	0	0
107	omicron		ER	ER	1/19/2022	20	2	0	0	0	0	0	0	0	0	0	0	0	0	3	1	0	0					SinoVac	0	0	omicron	0	0
108	omicron		1/18/2022	1/21/2022	1/18/2022	23	2	0	0	0	0	1	0	0	0	0	0	0	0	1	1	0	3						0	0	omicron	0	0
109	omicron		1/19/2022	1/20/2022	1/20/2022	29	2	1	0	0	0	1	Oligohydramnios, Gastroenteritis	0	0	0	0	0	0	1	1	0	1					Sinopharm	0	0	omicron	0	0
110	omicron		1/22/2022	1/23/2022	1/22/2022	22	2	0	0	0	0	1	0	0	0	0	0	0	0	1	1	0	1					Sinopharm	0	0	omicron	0	0
111	omicron		2/3/2022	2/14/2022	2/4/2022	80	1	1	1	1	0		Pulmonary embolism	0	0	0	1	0	1	6	4	3	11	101.77	122.8	5.6	577	Sinopharm	2		omicron	0	1
112	omicron		1/31/2022	1/31/2022	1/31/2022	80	2	0	0	0	0	0	Cardiac arrest	0	0	0	0	0	1	7	8	1	1	162.5	85.4	2.6	513	call tomorrow	1	1	omicron	0	1
113	omicron		1/12/2022	2/10/2022	1/30/2022	38	2	0	0	0	1	0	Septic shock	0	0	0	0	0	1	5	8	1	29	46.72	1196.4	30	952		1	1	omicron	0	1
114	omicron		2/9/2022	2/11/2022	1/30/2022	31	2	0	0	0	0	1	0	0	0	0	0	0	0	2	1	0	2						0	0	omicron	0	0
115	omicron		1/31/2022	2/2/2022	1/31/2022	50	1	0	0	0	0		UGIB	0	0	0	0	0	0	3	1	0	3	6.81	31.6		258		0	0	omicron	1	0
116	omicron		2/1/2022	2/21/2022	2/1/2022	69	1	1	1	1	0		AKI, ARDS	0	1	0	1	0	1	6	2	0	19	163.37	432.8	2.5	384		0	0	omicron	1	1
117	omicron		1/29/2022	2/7/2022	2/1/2022	81	2	0	0	0	0	0	0	0	0	0	0	0	1	4	2	0	9	7.14	198.5		362		0	0	omicron	1	1
118	omicron		1/28/2022	2/3/2022	1/31/2022	72	1	0	1	0	0		Hypoxic respiratory failure	0	0	0	1	0	1	5	8	1	7	187.79	3551.6	1.7	874		1	1	omicron	1	1
119	omicron		2/2/2022	2/5/2022	2/1/2022	33	2	0	0	0	0	1	0	0	0	0	0	0	0	3	1	0	3					Sinopharm	0	0	omicron	1	0
120	omicron		2/2/2022	2/3/2022	2/2/2022	29	2	0	0	0	0	1	Ruptured ectopic pregnancy	0	0	0	0	0	0	3	1	0	1						0	0	omicron	1	0
121	omicron		2.2/22	2/3/2022	2/2/2022	25	2	0	0	0	0	1	0	0	0	0	0	0	0	3	1	0	1						0	0	omicron	1	0
122	omicron		1/23/2022	2/4/2022	2/2/2022	65	1	1	1	1	1		Congestive hepatopathy	0	0	0	0	0	1	6	6	3	12	150.76	3382.9	22.9	45.14		2		omicron	1	1
123	omicron		2/2/2022	2/3/2022	2/2/2022	51	1	1	1	0	0		0	0	0	0	0	0	0	4	2	0	1	172.8					0	0	omicron	1	0
124	omicron		2/3/2022	2/8/2022	2/3/2022	47	1	0	0	0	0		Ulnar segmental fracture	0	0	0	0	0	0	4	1	0	5	26.19			314		0	0	omicron	1	0
125	omicron		2/4/2022	2/7/2022	2/4/2022	65	1	0	1	1	0		0	0	0	0	0	0	0	3	2	0	3						0	0	omicron	1	0
126	omicron		2/6/2022	2/18/2022	2/5/2022	65	1	1	0	0	0		AKI	0	1	0	1	0	1	6	6	3	12	180.09					2		omicron	1	1
127	omicron		2/1/2022	admitted	2/1/2022	24	1	0	0	0	0		Necrotizing fascitis	0	0	0	0	0	0	4	2	0	26	165.8		5.3		Sinopharm	0	0	omicron	1	0
128	omicron		2/4/2022	2/9/2022	2/1/2022	73	2	1	1	0	0	0	0	0	0	0	1	0	1	5	2	0	5	47.2	197.1	1.4	348		0	0	omicron	1	0
129	omicron		2/1/2022	2/8/2022	2/6/2022	45	1	0	0	0	0		Sepsis, DIC, ARDS	0	0	0	0	0	1	5	2	0	7	91.6	1619.1	9.8	900		0	0	omicron	1	1
130	omicron		ER	ER	2/6/2022	30	2	0	0	0	0	0	0	0	0	0	0	0	0	1	1	0	0						0	0	omicron	1	0
131	omicron		2/5/2022	2/6/2022	2/5/2022	74	1	1	1	1	0		0	0	0	0	1	0	1	5	2	0	1	13.34	84.9	0.9	248		0	0	omicron	1	1
132	omicron		ER	ER	12/31/2021	31	2	0	0	0	0	0	0	0	0	0	0	0	0	1	1	0	0					Sinopharm	0	0	omicron	1	0
133	omicron		ER	ER	1/16/2022	25	2	0	0	0	0	0	0	0	0	0	0	0	0	1	1	0	0					Sinopharm	0	0	omicron	1	0
134	omicron		1/17/2022	1/21/2022	1/17/2022	63	1	1	1	0	0		0	0	0	0	1	0	1	6	2	0	4	6.68	36.2	0.2	371	Sinovac	0	0	omicron	1	1
135	omicron		ER	ER	1/16/2022	20	1	0	0	0	0		0	0	0	0	0	0	0	1	1	0	0						0	0	omicron	1	0
136	omicron		1/21/2022	1/25/2022	1/20/2022	73	1	0	1	1	0		0	0	0	0	1	0	1	6	1	0	4	31.21		0.5	329		0	0	omicron	1	1
137	omicron		1/21/2022	1/22/2022	1/20/2022	51	1	0	1	0	0		0	0	0	0	0	0	0	4	2	3	1						2		omicron	1	0
138	omicron		1/21/2022	1/24/2022	1/21/2022	70	1	1	1	1	0		0	0	0	0	1	0	1	4	2	0	3	10.15	188.2	6.5	273	Sinopharm	0	0	omicron	1	0
139	omicron		1/23/2022	1/24/2022	1/22/2022	51	1	1	1	0	1		Diabetic ketoacidosis	0	0	0	1	0	1	5	2	0	1	176.36	782	3	452		0	0	omicron	1	1
140	omicron		1/22/2022	1/22/2022	1/22/2022	19	2	0	0	0	0	1	0	0	0	0	0	0	0	1	1	0	0						0	0	omicron	1	0
141	omicron		1/21/2022	1/22/2022	1/22/2022	50	1	0	1	1	0		Portal hypertension, ascites	0	0	0	0	0	0	4	1	0	1	73.36					0	0	omicron	1	0
142	omicron		1/23/2022	1/25/2022	1/22/2022	30	2	0	0	0	0	0	Cholecystitis	0	0	0	0	0	0	3	1	0	2	39.43		1.3	343		0	0	omicron	1	0
143	omicron		1/21/2022	1/23/2022	1/22/2022	29	1	0	0	0	0		Leaking liqour	0	0	0	0	0	0	2	1	0	1	14.12	14.1	1.5	304		0	0	omicron	1	0
144	omicron		1/21/2022	1/22/2022	1/21/2022	78	2	0	1	0	0	0	Hypertensive urgency	0	0	0	0	0	0	3	1	0	1					Sinovac	0	0	omicron	1	0
145	omicron		1/22/2022	1/23/2022	1/22/2022	18	2	1	0	0	0	1	Gestational diabetes	0	0	0	0	0	0	3	1	0	1						0	0	omicron	1	0
146	omicron		1/19/2022	1/20/2022	1/19/2022	78	2	0	1	1	0	0	0	0	0	0	0	0	0	3	1	0	1	164.25	1002.9	0.4	204	DoNOT call this person again.	0	0	omicron	1	0
147	omicron		1/22/2022	1/26/2022	1/22/2022	55	1	0	1	1	0		0	0	0	0	0	0	0	4	1	0	4	3.07	277.9		361		0	0	omicron	1	0
148	omicron		1/23/2022	1/24/2022	1/23/2022	72	2	1	1	1	0	0	AKI, NSTEMI	1	1	0	1	0	1	6	5	3	1	5.02	76.5	0.5	278	Pfizer	2		omicron	1	1
149	omicron		1/10/2022	2/2/2022	1/14/2022	45	1	1	1	0	0		0	0	0	0	1	0	1	6	2	0	23	151.09	668.1	4.8	190.03		0	0	omicron	1	1
150	omicron		1/19/2022	1/24/2022	1/23/2022	67	1	1	1	1	1		Pulmonary edema, Hypertensive urgency	0	0	0	1	0	1	5	2	0	5	45.31	197.3	1	273		0	0	omicron	1	1
151	omicron		1/18/2022	1/20/2022	1/18/2022	32	2	0	0	0	0	1	0	0	0	0	0	0	0	3	1	0	2						0	0	omicron	1	0
152	omicron		1/19/2022	1/22/2022	1/19/2022	80	2	0	0	0	0	0	0	0	0	0	0	0	0	3	1	0	3	26.43	570.7	0.5	118		0	0	omicron	1	0
153	omicron		ER	ER	1/20/2022	60	2	0	1	0	0	0	0	0	0	0	0	0	0	3	1	3	0						2		omicron	1	0
154	omicron		1/19/2022	1/20/2022	1/20/2022	41	2	1	1	0	0	0	Cardiac tamponade	0	0	0	0	0	0	4	1	0	1					Sinovac	0	0	omicron	1	0
155	omicron		1/19/2022	1/21/2022	1/20/2022	48	1	0	0	1	0		STEMI	1	0	0	0	0	0	5	2	0	2	14.64	85		712	Sinopharm	0	0	omicron	1	0
156	omicron		1/20/2022	1/22/2022	1/20/2022	62	1	1	1	0	0		Esophageal varices	0	0	0	0	0	0	4	1	0	2						0	0	omicron	1	0
157	omicron		1/18/2022	1/21/2022	1/20/2022	40	2	0	1	0	0	0	0	0	0	0	0	0	0	4	1	0	3	11.92				Sinopharm	0	0	omicron	1	0
158	omicron		ER	ER	1/19/2022	50	2	1	1	1	1	0	AKI, ARDS, Metabolic acidosis	0	1	0	0	0	0	5	5	3	0						2		omicron	1	1
159	omicron		1/22/2022	1/23/2022	1/20/2022	79	1	1	1	1	1		NSTEMI, Pulmonary edema	1	0	0	1	0	1	5	2	0	1	128.02	226.6	1	396		0	0	omicron	1	1
160	omicron		1/24/2022	1/24/2022	1/24/2022	25	2	1	0	0	0	1	Gestational diabetes	0	0	0	0	0	1	3	1	0	0						0	0	omicron	1	0
161	omicron		1/22/2022	1/23/2022	1/23/2022	28	2	0	0	0	0	0	Graft vs. Host disease	0	0	0	1	0	1	5	2	0	1						0	0	omicron	1	1
162	omicron		1/23/2022	1/24/2022	1/23/2022	67	2	1	1	0	0	0	0	0	0	0	0	0	0	4	2	3	1					Sinovac	2		omicron	1	1
163	omicron		1/23/2022	1/24/2022	1/24/2022	57	2	1	1	0	0	0	Septic encephalopathy, AKI	0	1	0	0	0	0	4	2	0	1	99.32					0	0	omicron	1	0
164	omicron		1/4/2022	2/4/2022	1/24/2022	48	1	0	0	0	0		Septic shock, DIC, AKI	0	1	0	1	0	1	4	8	1	30	155.7	2511.1		270	Sinopharm	1	1	omicron	2	1
165	omicron		1/16/2022	1/29/2022	1/25/2022	51	1	0	0	0	0			0	0	0	0	0	0	4	1	0	13						0	0	omicron	3	0
166	omicron		1/25/2022	2/27/2022	1/25/2022	70	2	1	1	0	0	0	AKI	0	1	0	1	0	1	5	2	0	2	176	34	1.8	181	Sinopharm	0	0	omicron	3	1
167	omicron		1/25/2022	1/25/2022	1/24/2022	33	2	0	0	0	0	1	iugr	0	0	0	0	0	0	4	1	1	0					SinoVac	1	1	omicron	3	0
168	omicron		1/25/2022	1/26/2022	1/25/2022	72	2	1	1	0	0	0		0	0	0	1	0	1	6	2	0	1	7	182	0.4	294	Pfizer	0	0	omicron	3	1
169	omicron		1/24/2022	1/25/2022	1/24/2022	30	1	0	0	0	0			0	0	0	0	0	0	4	1	0	1					SinoVac	0	0	omicron	3	0
170	omicron		1/23/2022	1/25/2022	1/24/2022	70	1	1	1	1	0		NSTEMI + AKI	1	1	0	0	0	0	5	2	0	2	94	746	1.3		Sinopharm	0	0	omicron	3	1
171	omicron		1/24/2022	1/28/2022	1/25/2022	37	2	1	1	0	0	1		0	0	0	0	0	0	3	1	0	4						0	0	omicron	3	0
172	omicron		1/24/2022	1/27/2022	1/26/2022	78	1	1	1	0	0			0	0	0	1	0	1	5	2	3	3	195	1169	1.9	367	SinoVac	2		omicron	3	1
173	omicron		1/25/2022	1/26/2022	1/25/2022	57	1	0	0	0	0		Upper GI bleed	0	0	0	0	0	0	5	8	1	1					SinoVac	1	1	omicron	3	1
174	omicron		1/27/2022	2/8/2022	1/27/2022	73	1	0	1	0	0		pulmonary embolism + Pneumothorax	0	0	1	1	0	1	6	6	3	12	180	970	1.7	590	Sinopharm	2		omicron	3	1
175	omicron		1/27/2022	1/29/2022	1/27/2022	69	1	1	1	1	0		Ant STEMI	1	0	0	0	0	0	4	1	0	2	165	599	3.4		Cansino	0	0	omicron	3	0
176	omicron		1/27/2022	1/28/2022	1/28/2022	88	2	0	1	0	0	0	CVA	0	0	0	0	0	0	4	1	0	1						0	0	omicron	3	0
177	omicron		1/25/2022	2/1/2022	1/27/2022	77	1	0	1	0	1		AKI + Septic encephalopathy	0	1	0	0	0	0	5	2	0	7	151	152	18	222		0	0	omicron	3	1
178	omicron		1/26/2022	1/28/2022	1/26/2022	82	1	1	1	1	1		AKI on CKD	0	1	0	1	0	1	5	2	3	2	176	9046	1.3	736	SinoVac	2		omicron	3	1
179	omicron		1/26/2022	1/27/2022	1/27/2022	89	1	0	1	0	0			0	0	0	0	0	0	4	2	0	1	10					0	0	omicron	3	0
180	omicron		1/14/2022	1/29/2022	1/28/2022	70	2	0	1	0	1	0	Ileus	0	0	0	1	0	1	5	8	1	15	38				SinoVac	1	1	omicron	3	1
181	omicron		1/26/2022	1/31/2022	1/28/2022	80	1	0	1	0	0			0	0	0	0	0	0	4	2	0	5	121					0	0	omicron	3	0
182	omicron		1/28/2022	2/1/2022	1/29/2022	75	1	1	1	1	0		AKI + Atrial fibrillation	0	1	0	0	0	0	4	2	0	4	32	264	1.4	255	Sinopharm	0	0	omicron	3	0
183	omicron		1/25/2022	2/1/2022	1/29/2022	63	1	0	0	0	0			0	0	0	0	0	0	4	2	0	6					SinoVac	0	0	omicron	3	0
184	omicron		1/30/2022	2/1/2022	1/30/2022	55	1	1	1	1	0		STEMI + MODS	1	0	0	0	0	0	7	8	1	2	186		30	17519	Cansino	1	1	omicron	3	1
185	omicron		1/28/2022	2/3/2022	1/29/2022	72	1	1	0	0	0		HHS + AKI	0	1	0	1	0	0	4	2	0	6	162	1584	3.2	319	Sinopharm	0	0	omicron	3	0
186	omicron		1/29/2022	2/1/2022	1/29/2022	76	1	0	1	1	0		NSTEMI+ AKI	1	1	0	1	0	1	5	2	0	3	79	163	13.9	336	Cansino	0	0	omicron	3	1
187	omicron		1/30/2022	2/4/2022	1/29/2022	45	2	0	0	0	0	0	NSTEMI	1	0	0	0	0	0	4	2	0	5	32	1458	1.8	475	SinoVac	0	0	omicron	3	0
188	omicron		1/13/2022	1/16/2022	1/13/2022	84	1	1	1	1	0		NSTEMI + AKI	1	1	0	1	1	1	7	8	1	3	171	282	2.3	450		1	1	omicron	3	1
189	omicron		1/14/2022	1/20/2022	1/14/2022	36	1	0	0	0	0		Left pneumo-hemothorax	0	0	1	0	0	0	4	2	0	6						0	0	omicron	3	0
190	omicron		1/14/2022	1/15/2022	1/14/2022	24	1	0	0	0	0			0	0	0	0	0	0	3	1	0	1					Sinopharm	0	0	omicron	3	0
191	omicron		1/10/2022	2/2/2022	1/14/2022	45	1	1	0	0	0			0	0	0	1	0	1	5	2	0	23	190	668	4.8	457	Sinopharm	0	0	omicron	3	1
192	omicron		1/15/2022	1/19/2022	1/15/2022	76	2	1	1	0	1	0	MCA infarct	0	0	0	0	0	0	2	2	0	4	129	1647	7.1	396		0	0	omicron	3	0
193	omicron		1/15/2022	1/19/2022	1/15/2022	84	2	0	0	0	0	0		0	0	0	1	0	0	4	2	0	4	47	238	4.7	330	Sinopharm	0	0	omicron	3	0
194	omicron		1/14/2022	1/16/2022	1/15/2022	60	2	1	1	0	0	0	Malignant Ascitis	0	0	0	0	0	0	4	2	0	2					SinoVac	0	0	omicron	3	0
195	omicron		1/14/2022	1/16/2022	1/13/2022	72	2	1	1	1	0	0	AKI + Right Pleural effusion	0	1	0	1	0	1	5	8	1	2	33	185	2.2	490	Sinopharm	1	1	omicron	3	1
196	omicron		1/12/2022	1/22/2022	1/12/2022	69	2	0	1	0	1	0		0	0	0	1	0	1	6	2	0	10	154	2406	0.9	419		0	0	omicron	3	1
197	omicron		1/12/2022	1/13/2022	1/12/2022	85	1	1	1	0	0		NSTEMI + A fib with RVR	1	0	0	0	0	0	7	8	1	1	4.5					1	1	omicron	3	1
Coding	Gender		Co-morbids		Severity of illness		Vaccine status
	Male=1		Yes=1		Non-Severe=0		Unvaccinated=0
	Female=2		No=0		Severe=1		Vaccinated=1
					Critical=2		Not known=3
